# Supplementary material for: Y-Box-Binding Proteins Have a Dual Impact on Cellular Translation
Source: Int J Mol Sci. 2024 Feb 1;25(3):1736. doi: 10.3390/ijms25031736 (PMC10855678; doi:10.3390/ijms25031736)
Supplement: Supplementary file 1 [file ijms-25-01736-s001.zip]

Archive with 1 entries (1 files):
- ijms-2806949-supplementary.pdf
